# Supplementary material for: Genome-wide analysis of MATE transporters and molecular characterization of aluminum resistance in Populus
Source: J Exp Bot. 2017 Nov 1;68(20):5669–83. doi: 10.1093/jxb/erx370 (PMC5853298; doi:10.1093/jxb/erx370)
Supplement: TABLE. S1 [file erx370_suppl_table.s1.xlsx]

## Sheet: Sheet1
Gene Name	Locus names or Accession no. or AGI code	Plant species	Subcellular Location	pI	Mw	AA	MatE Domian	Subgroups
PtrDTX1	Potri.001G115400	Populus trichocarpa	plasma membrane	8.59	55209.8	508	2
PtrDTX2	Potri.001G266900	Populus trichocarpa	plasma membrane	9.35	57535.4	536	2	IIIc
PtrDTX3	Potri.002G055100	Populus trichocarpa	plasma membrane	5.98	54367	503	2
PtrDTX4	Potri.002G102000	Populus trichocarpa	plasma membrane	8.22	53255.8	486	2
PtrDTX5	Potri.002G102100	Populus trichocarpa	plasma membrane	5.88	53758.3	492	2
PtrDTX6	Potri.002G107200	Populus trichocarpa	plasma membrane	7.03	60381.4	555	2
PtrDTX7	Potri.002G132300	Populus trichocarpa	nucleus	5.05	16885.6	157	1
PtrDTX8	Potri.002G161200	Populus trichocarpa	plasma membrane	7.08	59032.4	544	2
PtrDTX9	Potri.003G116700	Populus trichocarpa	plasma membrane	8.49	55468.1	509	2
PtrDTX10	Potri.003G121400	Populus trichocarpa	plasma membrane	8.36	57080.4	526	2
PtrDTX11	Potri.004G016400	Populus trichocarpa	plasma membrane	8.04	54457.1	499	2
PtrDTX12	Potri.004G093400	Populus trichocarpa	plasma membrane	9.34	51668.2	475	2
PtrDTX13	Potri.004G094700	Populus trichocarpa	plasma membrane	9.2	51607.3	475	2
PtrDTX14	Potri.004G094800	Populus trichocarpa	vacuole	8.83	41532	380	2
PtrDTX15	Potri.004G094900	Populus trichocarpa	plasma membrane	6.81	52197.79	478	2
PtrDTX16	Potri.004G183600	Populus trichocarpa	plasma membrane	9.39	62188.1	584	2	IIIb
PtrDTX17	Potri.005G102800	Populus trichocarpa	extracellular	9.34	61025.3	568	2	IIIb
PtrDTX18	Potri.005G160700	Populus trichocarpa	plasma membrane	7.09	53258.3	489	2
PtrDTX19	Potri.005G207500	Populus trichocarpa	plasma membrane	5.32	54955.6	506	2
PtrDTX20	Potri.005G207600	Populus trichocarpa	plasma membrane	5.42	54898.5	506	2
PtrDTX21	Potri.006G170900	Populus trichocarpa	plasma membrane	8.74	52767.3	486	2
PtrDTX22	Potri.007G010200	Populus trichocarpa	cytoplasm	8.5	57419.6	521	2
PtrDTX23	Potri.007G043100	Populus trichocarpa	plasma membrane	7.39	56601.2	526	2
PtrDTX24	Potri.008G126500	Populus trichocarpa	plasma membrane	7.98	50849.8	467	2
PtrDTX25	Potri.008G187100	Populus trichocarpa	plasma membrane	8.63	54999.1	504	2
PtrMATE2	Potri.009G053700	Populus trichocarpa	plasma membrane	6.67	55220.1	514	2	IIIc
PtrDTX27	Potri.009G061100	Populus trichocarpa	plasma membrane	9.5	58731	548	2	IIIc
PtrDTX28	Potri.009G122600	Populus trichocarpa	chloroplast	6.89	60186.7	553	2	IIIa
PtrDTX29	Potri.009G122900	Populus trichocarpa	chloroplast	8.56	52841.2	482	2	IIIa
PtrDTX30	Potri.009G143400	Populus trichocarpa	plasma membrane	8.82	63601.5	595	2	IIIb
PtrDTX31	Potri.010G011400	Populus trichocarpa	cytoplasm	7.5	54289.3	499	2
PtrDTX32	Potri.010G116700	Populus trichocarpa	plasma membrane	5.99	52004.3	480	2
PtrDTX33	Potri.010G116900	Populus trichocarpa	plasma membrane	8.16	52529.1	481	2
PtrDTX34	Potri.010G117000	Populus trichocarpa	plasma membrane	6.66	53003.6	483	2
PtrDTX35	Potri.011G002200	Populus trichocarpa	plasma membrane	8.33	55285	508	2
PtrDTX36	Potri.011G002400	Populus trichocarpa	plasma membrane	6.65	55839.9	513	2
PtrDTX37	Potri.011G002500	Populus trichocarpa	plasma membrane	6.25	55693.7	513	2
PtrDTX38	Potri.011G002600	Populus trichocarpa	plasma membrane	5.82	56062.9	516	2
PtrDTX39	Potri.011G002700	Populus trichocarpa	plasma membrane	5.9	54851.7	501	2
PtrDTX40	Potri.011G002800	Populus trichocarpa	plasma membrane	6.18	54339	501	2
PtrDTX41	Potri.011G002900	Populus trichocarpa	plasma membrane	5.91	54156.8	499	2
PtrDTX42	Potri.011G117100	Populus trichocarpa	plasma membrane	6.78	52859.7	484	2
PtrDTX43	Potri.011G117200	Populus trichocarpa	plasma membrane	8.25	41953	385	2
PtrDTX44	Potri.011G117300	Populus trichocarpa	plasma membrane	7.1	53290.2	489	2
PtrDTX45	Potri.011G117400	Populus trichocarpa	unknown	8.66	52335.1	476	2
PtrDTX46	Potri.012G050500	Populus trichocarpa	plasma membrane	6.19	53825.6	492	2
PtrDTX47	Potri.012G051900	Populus trichocarpa	plasma membrane	6.66	54940	500	2
PtrDTX48	Potri.012G125700	Populus trichocarpa	nucleus	5.28	13141.2	120	1
PtrDTX49	Potri.012G133500	Populus trichocarpa	plasma membrane	7.47	56492	518	2
PtrDTX50	Potri.012G144900	Populus trichocarpa	plasma membrane	8.64	55597.7	515	2
PtrDTX51	Potri.013G069200	Populus trichocarpa	plasma membrane	6.3	44087.3	401	2
PtrDTX52	Potri.013G069400	Populus trichocarpa	plasma membrane	7.52	35483	326	1
PtrDTX53	Potri.013G069600	Populus trichocarpa	unknown	6.95	53876.6	484	2
PtrDTX54	Potri.013G069700	Populus trichocarpa	plasma membrane	8.35	53826.8	489	2
PtrDTX55	Potri.013G101500	Populus trichocarpa	vacuole	8.87	22472.7	204	2
PtrDTX56	Potri.013G115600	Populus trichocarpa	cytoplasm	6.02	54056.1	502	2
PtrDTX57	Potri.014G086800	Populus trichocarpa	unknown	8.64	19003.8	171	1
PtrDTX58	Potri.014G153100	Populus trichocarpa	plasma membrane	5.9	54497.5	503	2
PtrDTX59	Potri.015G135600	Populus trichocarpa	plasma membrane	8.4	60953.2	554	2
PtrDTX60	Potri.015G139400	Populus trichocarpa	plasma membrane	5.57	55013.89	501	2
PtrDTX61	Potri.015G139500	Populus trichocarpa	plasma membrane	6.54	57445.03	523	2
PtrDTX62	Potri.015G147600	Populus trichocarpa	plasma membrane	6	55239.45	506	2
PtrMATE1	Potri.016G053600	Populus trichocarpa	plasma membrane	7.68	54840.51	511	2	IIIc
PtrDTX64	Potri.016G126000	Populus trichocarpa	plasma membrane	9.32	65485	608	1	IIIb
PtrDTX65	Potri.016G134800	Populus trichocarpa	plasma membrane	6.69	51283.8	475	2
PtrDTX66	Potri.017G120400	Populus trichocarpa	plasma membrane	7.48	51245.6	472	2
PtrDTX67	Potri.017G120500	Populus trichocarpa	plasma membrane	6.96	52656.3	479	2
PtrDTX68	Potri.017G120600	Populus trichocarpa	plasma membrane	6.5	54970.05	501	2
PtrDTX69	Potri.019G063500	Populus trichocarpa	plasma membrane	8.63	60958.18	556	2
PtrDTX70	Potri.019G075800	Populus trichocarpa	unknown	7.77	42929.75	390	2
PtrDTX71	Potri.019G086100	Populus trichocarpa	cytoplasm	7.01	54149.2	501	2
AtADS1/ABS3	At4g29140	Arabidopsis thaliana	plasma membrane	7.03	57053.8	532	2
AtALF5	At3g23560	Arabidopsis thaliana	plasma membrane	8.55	51852.1	477	2
AtDTX1	At2g04070	Arabidopsis thaliana	plasma membrane	8.71	51488.8	476	2
AtDTX45	At4g38380	Arabidopsis thaliana	plasma membrane	9.64	59816.7	560	2
AtEDS5	At4g39030	Arabidopsis thaliana	plasma membrane	9.4	59528.5	543	1
AtFFT	At4g25640	Arabidopsis thaliana	plasma membrane	8.38	56220.4	514	2
AtFRD3	At3g08040	Arabidopsis thaliana	plasma membrane	9.63	55946	526	2
AtMATE	At1g51340	Arabidopsis thaliana	plasma membrane	8.4	55373.9	515	2
AtTT12	At3g59030	Arabidopsis thaliana	plasma membrane	8.36	55147.1	507	2
AtZF14/AtBCD1/AtZRZ/AtABS4	At1g58340	Arabidopsis thaliana	plasma membrane	8.28	57847.4	532	2
BoMATE	KF031944	Brassica oleracea	plasma membrane	7.53	55390.9	517	2
BrTT12	ACJ36213	Brassica rapa	plasma membrane	8.36	55174.2	507	2
EcMATE1	AB725912	Eucalyptus camaldulensis	plasma membrane	7.55	62361.3	581	2
GmFRD3b	EU591741	Glycine max	plasma membrane	9.45	57926.1	540	2
HvAACT1	BAF75822	Hordeum vulgare	plasma membrane	7.07	58616.8	555	2
MtMATE1	FJ858726	Medicago truncatula	plasma membrane	6.5	54888.1	504	2
MtMATE2	HM856605	Medicago truncatula	plasma membrane	5.68	54517.3	501	2
Nt-JAT1	AM991692	Nicotiana tabacum	plasma membrane	9.1	51596.2	470	2
NtMATE1	AB286961	Nicotiana tabacum	plasma membrane	8.88	54313.4	500	2
NtMATE2	AB286963	Nicotiana tabacum	plasma membrane	8.88	54313.4	500	2
OsFRDL1	Os03g0216700	Oryza sativa	plasma membrane	8.6	59964.6	571	2
OsFRDL4	Os01g0919100	Oryza sativa	plasma membrane	8.78	62788.2	608	2
RcEEF49069	EEF49069	Ricinus communis	plasma membrane	6.99	53606.4	489	2
RcMATE1	XP_002532702	Ricinus communis	plasma membrane	5.41	60077.3	551	2
SbMATE	ABS89149	Sorghum bicolor	plasma membrane	8.38	61694	600	2
ScFRDL1	AB571881	Secale cereale	plasma membrane	8.49	58383.6	554	2
TaMATE1B	KC152457	Triticum aestivum	plasma membrane	8.16	58114.2	553	2
VvAM1	FJ264202	Vitis vinifera	plasma membrane	5.89	53502.2	489	2
VvAM3	FJ264203	Vitis vinifera	plasma membrane	6.53	53855.4	493	2
ZmMATE1	FJ015156.1	Zea mays	plasma membrane	6.92	60574	563	2
