# Supplementary material for: Genome-wide analysis of MATE transporters and molecular characterization of aluminum resistance in Populus
Source: J Exp Bot. 2017 Nov 1;68(20):5669–83. doi: 10.1093/jxb/erx370 (PMC5853298; doi:10.1093/jxb/erx370)
Supplement: TABLE. S2 [file erx370_suppl_table.s2.xlsx]

## Sheet: Sheet1
PtrUBQ-qRT-PCR-F	TGCTCGTAGTTTCTTGGTTC
PtrUBQ-qRT-PCR-R	AGGTCCTCACCGCTTGCTAA
PtrMATE1-qRT-PCR-F	TCTTCTGCTTTGCTCGTT
PtrMATE1-qRT-PCR-R	TATCGTTCCGCTGGTATT
PtrMATE2-qRT-PCR-F	TTCCGGTACTCAACCCATTA
PtrMATE2-qRT-PCR-R	TTGTCAGAGCAACCCAGATT
PtrDTX2-qRT-PCR-F	AATAGCTGCGGTAGGAGTTG
PtrDTX2-qRT-PCR-R	ACTGATTCTTTCGCTTCACC
PtrDTX16-qRT-PCR-F	GTTCCATAGCCACCTTGTTC
PtrDTX16-qRT-PCR-R	ATCATAGATTTCGCCGCATA
PtrDTX17-qRT-PCR-F	CAATAGCCAGTCAATCACGC
PtrDTX17-qRT-PCR-R	AAGGACCCAATCTACCGACA
PtrDTX27-qRT-PCR-F	CCTTCTTGCTGATGGCTTGG
PtrDTX27-qRT-PCR-R	CAGTTGTTGCCTTCTGGTAG
PtrDTX28-qRT-PCR-F	TGCTCTTTATTGGGTTGACT
PtrDTX28-qRT-PCR-R	TAAACCTCGAATCTGAACGT
PtrDTX29-qRT-PCR-F	TGGCGGTTTCTAGTGTTGTA
PtrDTX29-qRT-PCR-R	GTCAGGATTTCGTCAGGTGT
PtrDTX30-qRT-PCR-F	TTAACTTGATGGGCATAACA
PtrDTX30-qRT-PCR-R	GAAACTACAACAGCAGGAGC
PtrDTX64-qRT-PCR-F	CCATTAGAGTTCACAGGGAC
PtrDTX64-qRT-PCR-R	CCAATAAGAAGACCACCAGA
PtrART1-qRT-PCR-F	AGGAGCAGAAATGGGATGAC
PtrART1-qRT-PCR-R	AGGACTTTGGGTTGGTTGTT
PtrALMT1-qRT-PCR-F	TGAACAGAGGAATGGCAACA
PtrALMT1-qRT-PCR-R	TGGAAAGAACCGTAAGAATG
PtrART1-qRT-PCR-F	AGGAGCAGAAATGGGATGAC
PtrART1-qRT-PCR-R	AGGACTTTGGGTTGGTTGTT
PtrMATE1-clone-F	GGAAGATCTGATGTTCGCCGCTGATGCTGTTC
PtrMATE1-clone-R	CGGACTAGTGCTCTTAAGAAACCTCCAAGGCC
PtrMATE1-promoter clone-F	AGAAAGAAAAGTGTCGTTGACACCG
PtrMATE1-promoter clone-R	GAGTTCTTGGAGTGCTGAACTAACC
