# Supplementary material for: Genome-wide analysis of MATE transporters and molecular characterization of aluminum resistance in Populus
Source: J Exp Bot. 2017 Nov 1;68(20):5669–83. doi: 10.1093/jxb/erx370 (PMC5853298; doi:10.1093/jxb/erx370)
Supplement: TABLE. S3 [file erx370_suppl_table.s3.xlsx]

## Sheet: Sheet1
Motif	Width (aa)	Best possible match	Annotation by InterProScan
1	37	QAIVAYVNLGCYYLVGLPLAVLLGFVFHLGVKGLWIG	Multidrug resistance protein (PTHR11206)
2	21	MASALETLCGQAYGAKQYHML	no hits found
3	41	KLSIPSAVMLCLEWWYYEILVLLAGLLKNAELAVSALSICL	Multidrug resistance protein (PTHR11206)
4	29	MIPLGFSAAASVRVSNELGAGNPKAAKFA	MatE (PF01554 )
5	36	JWJFMEPJLILJGQDPDIAEAAGKFAIWLIPQLFAY	Multidrug resistance protein (PTHR11206)
6	21	ITQMFVGHLGELELAAVSJAN	no hits found
7	21	LFPJQRFLQAQSIVLPMALIS	no hits found
8	21	IIFSGSCKKTWTGFSKZAFSG	no hits found
9	15	BSVQPVLSGVARGCG	no hits found
10	15	RTBWEKZVEKAKERL	no hits found
